# Supplementary material for: Isolation of Fungi from a Textile Industry Effluent and the Screening of Their Potential to Degrade Industrial Dyes
Source: J Fungi (Basel). 2021 Sep 27;7(10):805. doi: 10.3390/jof7100805 (PMC8540792; doi:10.3390/jof7100805)
Supplement: Supplementary file 1 [file jof-07-00805-s001.zip]

Archive with 1 entries (1 files):
- jof-1385594-supplementary.pdf
